# Supplementary material for: A Novel HDAC6 Inhibitor Enhances the Efficacy of Paclitaxel Against Ovarian Cancer Cells
Source: Molecules. 2025 Jun 28;30(13):2793. doi: 10.3390/molecules30132793 (PMC12251222; doi:10.3390/molecules30132793)
Supplement: Supplementary file 1 [file molecules-30-02793-s001.zip]

Archive with 1 entries (1 files):
- molecules-3719168-supplementary.pdf
